# Supplementary material for: Tumor-Localized Administration of α-GalCer to Recruit Invariant Natural Killer T Cells and Enhance Their Antitumor Activity against Solid Tumors
Source: Int J Mol Sci. 2022 Jul 7;23(14):7547. doi: 10.3390/ijms23147547 (PMC9317565; doi:10.3390/ijms23147547)
Supplement: Supplementary file 1 [file ijms-23-07547-s001.zip]

Archive with 1 entries (1 files):
- ijms-1777637-supplementary.pdf
